# Supplementary material for: Peritoneal Tumor Carcinomatosis: Pharmacological Targeting with Hyaluronan-Based Bioconjugates Overcomes Therapeutic Indications of Current Drugs
Source: PLoS One. 2014 Nov 10;9(11):e112240. doi: 10.1371/journal.pone.0112240 (PMC4226476; doi:10.1371/journal.pone.0112240)
Supplement: Table S1 — IC50 values of free and HA-conjugated drugs. The values of the reported IC50 are the mean ± SE of five viability experiments carried out for each tumor cell line. For each experiment, the IC50 was calculated from each single semi-logarithmic dose-response curve by linear interpolation, and obtained values were then averaged. Values are reported in ng/mL and for each bioconjugate they are expressed in terms of free drug equivalents. No significant difference is evidenced between the activities of HA-bound and free drugs (Mann-Whitney Rank Sum Test). (XLSX) [file pone.0112240.s006.xlsx]

## Sheet: Foglio1
Cell lines	IC50 ng/mL mean ± SE
	Paclitaxel	ONCOFID-P	SN-38	ONCOFID-S	Irinotecan
KYSE-30	6 ± 3	100 ± 89	200 ± 150	100 ± 80	7000 ± 1400
OE-21	50 ± 28	400 ± 156	100 ± 52	200 ± 15	2000 ± 333
OE-33	90 ± 58	400 ± 382	300 ± 221	400 ± 162	8000 ± 6000
HCT-15	30 ± 12	500 ± 142	6 ± 3	40 ± 25	2000 ± 196
HT-29	0.2 ± 0.1	0.3 ± 0.2	7 ± 2	80 ± 35	2000 ± 489
LoVo	70 ± 7	1000 ± 546	500 ± 341	700 ± 452	3000 ± 1342
MKN-45	1000 ± 569	300 ± 145	3 ± 1	20 ± 13	400 ± 56
Mann-Whitney Rank Sum Test. There is not a statistically significant difference between the input groups (p>0.05).
