# Supplementary material for: Peritoneal Tumor Carcinomatosis: Pharmacological Targeting with Hyaluronan-Based Bioconjugates Overcomes Therapeutic Indications of Current Drugs
Source: PLoS One. 2014 Nov 10;9(11):e112240. doi: 10.1371/journal.pone.0112240 (PMC4226476; doi:10.1371/journal.pone.0112240)
Supplement: Table S2 — Median survival of tumor-bearing mice treated with free and conjugated drugs. (XLSX) [file pone.0112240.s007.xlsx]

## Sheet: Foglio1
	Supplementary Table 2: Median survival of tumor bearing mice treated with free and conjugated drugs.
			Median survival (days)
		HT-29	MKN-45	OE-21
	ONCOFID-P	75	67	96
	Paclitaxel i.p.	61	58	71
	Paclitaxel i.v.	97	74	73
	ONCOFID-S	75	68	56
	CPT-11 i.p.	75	74	60
	CPT-11 i.v.	66	57	46
	Untreated	31	49	50
